# Supplementary material for: Transcriptome and MicroRNA Analysis of Juglans regia in Response to Low-Temperature Stress
Source: Int J Mol Sci. 2025 Feb 7;26(4):1401. doi: 10.3390/ijms26041401 (PMC11855649; doi:10.3390/ijms26041401)
Supplement: Supplementary file 1 [file ijms-26-01401-s001.zip › Supplementary File 2/qpcr-primer.xlsx]

## Sheet: Sheet1
18S	F	GGTCAATCTTCTCGTTCCCTT
	R	TCGCATTTCGCTACGTTCTT
gene-LOC108980184	F	AGAGAGCAAAGACTGAGCAGC
	R	GCTCTTGTGTGCTATCGGCT
gene-LOC108998268	F	GCGGTGGCTCACGAGTAATA
	R	GCGTATCCACGCCTGCTTAT
gene-LOC118343742	F	AACCAGGAAAAAGCTGAGCC
	R	TGCAAAGATGAATTGCTAAACCCT
gene-LOC108984815	F	AAGTGCACCGTCTGCGATAA
	R	GAGGAGGAAGTTGACGGGTG
gene-LOC108984255	F	CACTGAGTGCCCTCGATCTG
	R	TGGGGACTCCATCTGAACATC
gene-LOC108983058	F	TTCACTCTCCAGCAGCGTTC
	R	GAGTATCCACGCCTGCTGAT
gene-LOC108984700	F	TCCTCTCTCGGAGCTCAGTC
	R	GCTGGAAGTGAAGTCGGTCA
gene-LOC108985145	F	CACAGCCACCCAAGGTGAT
	R	GCTAGCCTGCCGTTTATCCT
gene-LOC108990794	F	TCATTCCCATCCGTCGTTCC
	R	AAACTCTTCCAAGACCTGTTGA
